# Supplementary material for: A new sensitive and fast assay for the detection of EGFR mutations in liquid biopsies
Source: PLoS One. 2021 Jun 24;16(6):e0253687. doi: 10.1371/journal.pone.0253687 (PMC8224962; doi:10.1371/journal.pone.0253687)
Supplement: S1 Table — S1A Table. Clinical-pathological characteristics of cohort I used for analyses by the TheraScreen® (QIAGEN), the Ion Torrent® (Thermo Fisher Scientific) and the SensiScreen® EGFR Liquid assay (PentaBase) platforms. Cohort I was collected at the Institute of Pathology in Locarno, Switzerland. Abbreviations: AC, adenocarcinoma; F, female; M, male. S1B Table. Clinical-pathological characteristics of cohort II used for analyses by the ctEGFR Mutation Detection Kit (EntroGen) and the SensiScreen® EGFR Liquid assay (PentaBase). Cohort II was collected at the Department of Pathology, Herlev-Gentofte University Hospital, Denmark. Abbreviations: AC, adenocarcinoma; F, female; M, male. (ZIP) [file pone.0253687.s001.zip]

Archive with 2 entries (2 files):
- S1A_Table.docx
- S1B_Table.docx
